# Supplementary material for: Protection of Phage Applications in Crop Production: A Patent Landscape
Source: Viruses. 2019 Mar 19;11(3):277. doi: 10.3390/v11030277 (PMC6466637; doi:10.3390/v11030277)
Supplement: Supplementary file 1 [file viruses-11-00277-s001.zip]

Archive with 3 entries (2 files):
- viruses-458590 final supplementary/
- viruses-458590 final supplementary/viruses-458590 revise supplementary.pdf
- viruses-458590 final supplementary/viruses-458590 revise supplementary.xlsx
