# Supplementary material for: Protection of Phage Applications in Crop Production: A Patent Landscape
Source: Viruses. 2019 Mar 19;11(3):277. doi: 10.3390/v11030277 (PMC6466637; doi:10.3390/v11030277)
Supplement: Supplementary file 1 [file viruses-11-00277-s001.zip › viruses-458590 final supplementary/viruses-458590 revise supplementary.xlsx]

## Sheet: Dataset Scientific Manuscripts
Supplementary Table 1: Dataset of scientific publications as retrieved from Web of Science and PubMed containing the title, authors, journal, year of publication as extracted from the databases.
Title	Authors	Journal	Year of publication
Isolation and characterization of a novel phage Xoo-sp2 that infects Xanthomonas oryzae pv. oryzae	Dong, Zhaoxia; Xing, Shaozhen; Liu, Jin; Tang, Xizhe; Ruan, Lifang; Sun, Ming; Tong, Yigang; Peng, Donghai	JOURNAL OF GENERAL VIROLOGY	2018
Unlocking the Potential of 46 New Bacteriophages for Biocontrol of Dickeya Solani.	Carstens AB, Djurhuus AM, Kot W, Jacobs-Sera D, Hatfull GF, Hansen LH.	Viruses	2018
Jumbo Bacteriophages Are Represented Within an Increasing Diversity of Environmental Viruses Infecting the Emerging Phytopathogen, Dickeya solani	Day, Andrew; Ahn, Jiyoon; Salmond, George P. C.	FRONTIERS IN MICROBIOLOGY	2018
Xanthomonas citri jumbo phage XacN1 exhibits a wide host range and high complement of tRNA genes	Yoshikawa, Genki; Askora, Ahmed; Blanc-Mathieu, Romain; Kawasaki, Takeru; Li, Yanze; Nakano, Miyako; Ogata, Hiroyuki; Yamada, Takashi	SCIENTIFIC REPORTS	2018
Isolation of Ralstonia solanacearum-infecting bacteriophages from tomato fields in Chiang Mai, Thailand, and their experimental use as biocontrol agents	A. Bhunchoth1,2,3, N. Phironrit1 , C. Leksomboon4 , O. Chatchawankanphanich1 , S. Kotera5 , E. Narulita5 , T. Kawasaki5 , M. Fujie5 and T. Yamada5	JOURNAL OF APPLIED MICROBIOLOGY	2018
Complete Genome of the Xanthomonas euvesicatoria Specific Bacteriophage K Phi 1, Its Survival and Potential in Control of Pepper Bacterial Spot	Gasic, Katarina; Kuzmanovic, Nemanja; Ivanovic, Milan; Prokic, Andelka; Sevic, Milan; Obradovic, Aleksa	FRONTIERS IN MICROBIOLOGY	2018
Larger Than Life: Isolation and Genomic Characterization of a Jumbo Phage That Infects the Bacterial Plant Pathogen, Agrobacterium tumefaciens	Attai, Hedieh; Boon, Maarten; Phillips, Kenya; Noben, Jean-Paul; Lavigne, Rob; Brown, Pamela J. B.	FRONTIERS IN MICROBIOLOGY	2018
Identification of a Broad-Spectrum Peptidoglycan Hydrolase Associated with the Particle of Xanthomonas oryzae Phage Xop411.	Weng SF, Fu YC, Lin JW, Tseng TT.	J Mol Microbiol Biotechnol.	2018
Genome Sequence of the Pseudomonas protegens Phage	Vacheron J, Kupferschmied P, Resch G, Keel C.	Genome Announc.	2018
Potential use of soilborne lytic Podoviridae phage as a biocontrol agent against Ralstonia solanacearum	Elhalag, Kamel; Nasr-Eldin, Mohamed; Hussien, Ahmed; Ahmad, Abdelmonim	JOURNAL OF BASIC MICROBIOLOGY	2018
Complete Genome of the Xanthomonas euvesicatoria Specific Bacteriophage KŒ1, Its Survival and Potential in Control of Pepper Bacterial Spot.	Ga≈°iƒá K, Kuzmanoviƒá N, Ivanoviƒá M, Prokiƒá A, ≈†eviƒá M, Obradoviƒá A.	Front Microbiol.	2018
Experimental evolution of UV resistance in a phage	Tom, Eric F.; Molineux, Ian J.; Paff, Matthew L.; Bull, James J.	PEERJ	2018
First Isolation and Molecular Characterization of Bacteriophages Infecting Acidovorax citrulli, the Causal Agent of Bacterial Fruit Blotch	Aryan Rahimi-Midani,1 Yong Seok Lee,2 Se-Won Kang,3 Mi-Kyeong Kim,4 and Tae-Jin Choi1,*	Plant Path. J.	2018
Comparative Genomic Analysis o f 130 Bacteriophages Infecting Bacteria in the Genus Pseudomonas	Ha, Anh D.; Denver, Dee R.	FRONTIERS IN MICROBIOLOGY	2018
Novel N4-Like Bacteriophages of Pectobacterium atrosepticum	Buttimer, Colin; Hendrix, Hanne; Lucid, Alan; Neve, Horst; Noben, Jean-Paul; Franz, Charles; O'Mahony, Jim; Lavigne, Rob; Coffey, Aidan	PHARMACEUTICALS	2018
Complete Genome Sequence of EtG, the First Phage Sequenced from Erwinia tracheiphila.	Andrade-Dom√≠nguez A, Kolter R, Shapiro LR.	Genome Announc.	2018
The impact of bacteriophages on phyllosphere bacterial abundance and composition	Morella, Norma M.; Gomez, Annika L.; Wang, Grant; Leung, Michelle S.; Koskella, Britt	MOLECULAR ECOLOGY	2018
An Insight into Phage Diversity at Environmental Habitats using Comparative Metagenomics Approach	Parmar, Krupa; Dafale, Nishant; Pal, Rajesh; Tikariha, Hitesh; Purohit, Hemant	CURRENT MICROBIOLOGY	2018
Host range and molecular characterization of a lytic Pradovirus-like Ralstonia phage RsoP1IDN isolated from Indonesia.	Addy HS1,2, Farid MM3, Ahmad AA1,4, Huang Q5.	Arch. Vir.	2018
Complete genome sequence of DU_RP_II, a novel Ralstonia solanacearum phage of the family Podoviridae	Park, Tae-Ho	ARCHIVES OF VIROLOGY	2018
Relative Level of Bacteriophage Multiplication in vitro or in Phyllosphere May Not Predict in planta Efficacy for Controlling Bacterial Leaf Spot on Tomato Caused by Xanthomonas perforans	Balogh, Botond; Nguyen Till Thu Nga; Jones, Jeffrey B.	FRONTIERS IN MICROBIOLOGY	2018
Sequencing, genome analysis and host range of a novel Ralstonia phage, RsoP1EGY, isolated in Egypt	Ahmad, Abdelmonim Ali; Elhalag, Kamel M.; Addy, Hardian Susilo; Nasr-Eldin, Mohamed A.; Hussien, Ahmed S.; Huang, Qi	ARCHIVES OF VIROLOGY	2018
Characterization of Ralstonia solanaceraum phage Rs-USA-M1 isolated from a tomato field in Florida, USA	Addy, H. S.; Ahmad, A. A.; Huang, Q.	PHYTOPATHOLOGY	2018
Developing a bacteriophage cocktail for biocontrol of potato bacterial wilt	Wei, Cuihua; Liu, Junli; Maina, Alice Nyambura; Mwaura, Francis B.; Yu, Junping; Yan, Chenghui; Zhang, Ruofang; Wei, Hongping	VIROLOGICA SINICA	2017
Expression of a Peptidoglycan Hydrolase from Lytic Bacteriophages Atu_ph02 and Atu_ph03 Triggers Lysis of Agrobacterium tumefaciens	Attai, Hedieh; Rimbey, Jeanette; Smith, George P.; Brown, Pamela J. B.	APPLIED AND ENVIRONMENTAL MICROBIOLOGY	2017
Complete genome sequence of a novel lytic bacteriophage isolated from Ralstonia solanacearum	Su, Jingfang; Sun, Hongwei; Liu, Junjie; Guo, Zhaokui; Fan, Guoquan; Gu, Gang; Wang, Guanghua	ARCHIVES OF VIROLOGY	2017
Genomic characterization of bacteriophage vB_PcaP_PP2 infecting Pectobacterium carotovorum subsp. carotovorum, a new member of a proposed genus in the subfamily Autographivirinae.	Lim JA, Heu S, Park J, Roh E.	Arch Virol.	2017
Characterization of Myoviridae and Podoviridae family bacteriophages of Erwinia amylovora from Hungary - potential of application in biological control of fire blight	Schwarczinger, I.; Nagy, J. Kolozsvarine; Kunstler, A.; Szabo, L.; Geider, K.; Kiraly, L.; Pogany, M.	EUROPEAN JOURNAL OF PLANT PATHOLOGY	2017
Environmental Bacteriophages of the Emerging Enterobacterial Phytopathogen, Dickeya solani, Show Genomic Conservation and Capacity for Horizontal Gene Transfer between Their Bacterial Hosts	Day, Andrew; Ahn, Jiyoon; Fang, Xinzhe; Salmond, George P. C.	FRONTIERS IN MICROBIOLOGY	2017
The viability of lytic bacteriophage phi D5 in potato-associated environments and its effect on Dickeya solani in potato (Solanum tuberosum L.) plants	Czajkowski, Robert; Smolarska, Anna; Ozymko, Zofia	PLOS ONE	2017
Bacteriophage-Based Bacterial Wilt Biocontrol for an Environmentally Sustainable Agriculture	Belén Álvarez1 and Elena G. Biosca2,*	Fron. Plant. Sci.	2017
DIVERSITY OF BACTERIOPHAGES INFECTING PECTOBACTERIUM FROM POTATO FIELDS	Lee, J.; Kim, S.; Park, T. H.	JOURNAL OF PLANT PATHOLOGY	2017
Isolation and characterization of a virulent bacteriophage infecting Acinetobacter johnsonii from activated sludge	Fan, Niansi; Qi, Rong; Yang, Min	RESEARCH IN MICROBIOLOGY	2017
Replications of Two Closely Related Groups of Jumbo Phages Show Different Level of Dependence on Host-encoded RNA Polymerase	Matsui, Takeru; Yoshikawa, Genki; Mihara, Tomoko; Chatchawankanphanich, Orawan; Kawasaki, Takeru; Nakano, Miyako; Fujie, Makoto; Ogata, Hiroyuki; Yamada, Takashi	FRONTIERS IN MICROBIOLOGY	2017
Engineering of Bacteriophages Y2::dpoL1-C and Y2::luxAB for Efficient Control and Rapid Detection of the Fire Blight Pathogen, Erwinia amylovora	Born, Yannick; Fieseler, Lars; Thony, Valentin; Leimer, Nadja; Duffy, Brion; Loessner, Martin J.	APPLIED AND ENVIRONMENTAL MICROBIOLOGY	2017
First Report on Characterization of Citrus Disease Causing Bacteria and Related Phages Isolated in Pakistan	Naseem, Saadia; Shah, Hamid Ali; Ali, Zahid	INTERNATIONAL JOURNAL OF AGRICULTURE AND BIOLOGY	2017
Comparative analysis of two bacteriophages of Xanthomonas arboricola pv. juglandis	Domotor, Dora; Frank, Tamara; Rakhely, Gabor; Doffkay, Zsolt; Schneider, Gyorgy; Kovacs, Tamas	INFECTION GENETICS AND EVOLUTION	2016
Two asian jumbo phages, phi RSL2 and phi RSF1, infect Ralstonia solanacearum and show common features of phi KZ-related phages	Bhunchoth, Anjana; Blanc-Mathieu, Romain; Mihara, Tomoko; Nishimura, Yosuke; Askora, Ahmed; Phironrit, Namthip; Leksomboon, Chalida; Chatchawankanphanich, Orawan; Kawasaki, Takeru; Nakano, Miyako; Fujie, Makoto; Ogata, Hiroyuki; Yamada, Takashi	VIROLOGY	2016
Genomic diversity of large-plaque-forming podoviruses infecting the phytopathogen Ralstonia solanacearum	Kawasaki, Takeru; Narulita, Erlia; Matsunami, Minaho; Ishikawa, Hiroki; Shimizu, Mio; Fujie, Makoto; Bhunchoth, Anjana; Phironrit, Namthip; Chatchawankanphanich, Orawan; Yamada, Takashi	VIROLOGY	2016
Characterization of Noval Bacteriophages for Biocontrol of Bacterial Blight in Leek Caused by Pseudomonas syringae pv. porri	Rombouts, Sofie; Volckaert, Anneleen; Venneman, Sofie; Devlercq, Bart; Vandenheuvel, Dieter; Allonsius, Camille N.; Van Malderghem, Cinzia; Jang, Ho B.; Briers, Yves; Noben, Jean P.; Klumpp, Jochen; Van Vaerenbergh, Johan; Maes, Martine; Lavigne, Rob	FRONTIERS IN MICROBIOLOGY	2016
Nucleic Acid and Protein Profile of Bacteriophages that Infect Pseudomonas syringae pv. glycinea, Bacterial Blight on Soybean	Addy, Hardian Susilo; Wahyuni, Wiwiek Sri	INTERNATIONAL CONFERENCE ON FOOD, AGRICULTURE AND NATURAL RESOURCES, IC-FANRES 2015	2016
Penetration and translocation of Erwinia amylovora-specific bacteriophages in apple - a possibility of enhanced control of fire blight	Nagy, Judit Kolozsvrine; Schwarczinger, Ildiko; Kuenstler, Andras; Pogany, Miklos; Kiraly, Lorant	EUROPEAN JOURNAL OF PLANT PATHOLOGY	2015
Isolation of Dickeya dadantii strains from potato disease and biocontrol by their bacteriophages	Soleimani-Delfan, Abbas; Etemadifar, Zahra; Emtiazi, Giti; Bouzari, Majid	BRAZILIAN JOURNAL OF MICROBIOLOGY	2015
Isolation of Ralstonia solanacearum-infecting bacteriophages from tomato fields in Chiang Mai, Thailand, and their experimental use as biocontrol agents	Bhunchoth, A.; Phironrit, N.; Leksomboon, C.; Chatchawankanphanich, O.; Kotera, S.; Narulita, E.; Kawasaki, T.; Fujie, M.; Yamada, T.	JOURNAL OF APPLIED MICROBIOLOGY	2015
The complete genome, structural proteome, comparative genomics and phylogenetic analysis of a broad host lytic bacteriophage œïD3 infecting pectinolytic Dickeya spp.	Czajkowski R, Ozymko Z, Siwinska J, Ossowicki A, de Jager V, Narajczyk M, ≈Åojkowska E.	Stand Genomic Sci.	2015
Sinorhizobium meliloti Phage Œ¶M9 Defines a New Group of T4 Superfamily Phages with Unusual Genomic Features but a Common T=16 Capsid.	Johnson MC, Tatum KB, Lynn JS, Brewer TE, Lu S, Washburn BK, Stroupe ME, Jones KM.	J Virol.	2015
Independent Co-Option of a Tailed Bacteriophage into a Killing Complex in Pseudomonas.	Hockett KL, Renner T, Baltrus DA.	MBio.	2015
VIRION MORPHOLOGY AND STRUCTURAL ORGANIZATION OF POLYVALENT BACTERIOPHAGES TT10-27 AND KEY.	Faidiuk IV, Boyko AA, Muchnyk FV, Tovkach FI.	Mikrobiol Z.	2015
Application of bacteriophages to reduce biofilms formed by hydrogen sulfide producing bacteria on surfaces in a rendering plant.	Gong C, Jiang X.	Can J Microbiol.	2015
Application of zinc chloride precipitation method for rapid isolation and concentration of infectious Pectobacterium spp. and Dickeya spp. lytic bacteriophages from surface water and plant and soil extracts.	Czajkowski R, Ozymko Z, Lojkowska E.	Folia Microbiol (Praha)	2015
Genomic, Proteomic and Morphological Characterization of Two Novel Broad Host Lytic Bacteriophages Phi PD10.3 and Phi PD23.1 Infecting Pectinolytic Pectobacterium spp. and Dickeya spp.	Czajkowski, Robert; Ozymko, Zofia; de Jager, Victor; Siwinska, Joanna; Smolarska, Anna; Ossowicki, Adam; Narajczyk, Magdalena; Lojkowska, Ewa	PLOS ONE	2015
Protection of Erwinia amylovora bacteriophage Y2 from UV-induced damage by natural compounds.	Born Y, Bosshard L, Duffy B, Loessner MJ, Fieseler L.	Bacteriophage	2015
The Potential Role of Bacteriophages in Shaping Plant-Bacteria Interactions	Koskella, Britt; Taylor, Tiffany B.	BACTERIA-PLANT INTERACTIONS: ADVANCED RESEARCH AND FUTURE TRENDS	2015
Control of Pierce ’ s Disease by Phage.	Das, M. et al.	PLOS ONE	2015
The cost of phage resistance in a plant pathogenic bacterium is context-dependent.	Meaden S, Paszkiewicz K, Koskella B.	Evolution	2015
Characterization of a new ViI-like Erwinia amylovora bacteriophage phiEa2809.	Lagonenko AL, Sadovskaya O, Valentovich LN, Evtushenkov AN	FEMS Microbiol Lett.	2015
Isolation and Genomic Characterization of the T4-Like Bacteriophage PM2 Infecting Pectobacterium carotovorum subsp. carotovorum	Jeong-A Lim, Dong Hwan Lee, and Sunggi Heu*	Plant Path. J.	2015
The genomes, proteomes, and structures of three novel phages that infect the Bacillus cereus group and carry putative virulence factors.,"/pubmed/25100842","Grose JH, Belnap DM, Jensen JD, Mathis AD, Prince JT, Merrill BD, Burnett SH, Breakwell DP.","J Virol. 2014 Oct	Di Lallo, Gustavo; Evangelisti, Matteo; Mancuso, Francesco; Ferrante, Patrizia; Marcelletti, Simone; Tinari, Antonella; Superti, Fabiana; Migliore, Luciana; D'Addabbo, Pietro; Frezza, Domenico; Scortichini, Marco; Thaller, Maria Cristina	JOURNAL OF BASIC MICROBIOLOGY	2014
Isolation and partial characterization of bacteriophages infecting Pseudomonas syringae pv. actinidiae, causal agent of kiwifruit bacterial canker	Matilla, Miguel A.; Fang, Xinzhe; Salmond, George P. C.	ISME JOURNAL	2014
Viunalikeviruses are environmentally common agents of horizontal gene transfer in pathogens and biocontrol bacteria	Czajkowski, R.; Ozymko, Z.; Lojkowska, E.	PLANT PATHOLOGY	2014
Isolation and characterization of novel soilborne lytic bacteriophages infecting Dickeya spp. biovar 3 ('D. solani')	Born, Yannick; Fieseler, Lars; Klumpp, Jochen; Eugster, Marcel R.; Zurfluh, Katrin; Duffy, Brion; Loessner, Martin J.	ENVIRONMENTAL MICROBIOLOGY	2014
The filamentous phage XacF1 causes loss of virulence in Xanthomonas axonopodis pv. citri, the causative agent of citrus canker disease	Ahmad, Abdelmonim Ali; Askora, Ahmed; Kawasaki, Takeru; Fujie, Makoto; Yamada, Takashi	FRONTIERS IN MICROBIOLOGY	2014
Characterization of Bacteriophages Cp1 and Cp2, the Strain-Typing Agents for Xanthomonas axonopodis pv. citri	Ahmad, Abdelmonim Ali; Ogawa, Megumi; Kawasaki, Takeru; Fujie, Makoto; Yamada, Takashi	APPLIED AND ENVIRONMENTAL MICROBIOLOGY	2014
Complete genome sequence of the Pectobacterium carotovorum subsp. carotovorum virulent bacteriophage PM1	Lim JA1, Shin H, Lee DH, Han SW, Lee JH, Ryu S, Heu S.	Arch. Virol.	2014
Genomic characterization of fRS603, a filamentous bacteriophage that is infectious to the phytopathogen Ralstonia solanacearum	Truong Thi Bich Van1 , Shohei Yoshida1 , Kaito Miki1 , Akihiro Kondo2 and Kaeko Kamei1		2014
The tail-associated depolymerase of Erwinia amylovora phage L1 mediates host cell adsorption and enzymatic capsule removal, which can enhance infection by other phage	Chae, Jong-Chan; Hung, Nguyen Bao; Yu, Sang-Mi; Lee, Ha Kyung; Lee, Yong Hoon	JOURNAL OF MICROBIOLOGY AND BIOTECHNOLOGY	2014
Diversity of Bacteriophages Infecting Xanthomonas oryzae pv. oryzae in Paddy Fields and Its Potential to Control Bacterial Leaf Blight of Rice	Frampton, Rebekah A.; Taylor, Corinda; Moreno, Angela V. Holguin; Visnovsky, Sandra B.; Petty, Nicola K.; Pitman, Andrew R.; Fineran, Peter C.	APPLIED AND ENVIRONMENTAL MICROBIOLOGY	2014
Identification of Bacteriophages for Biocontrol of the Kiwifruit Canker Phytopathogen Pseudomonas syringae pv. actinidiae	Sary Mell, Lopez-Soto Fabiola; Raul, Allende-Molar; Isidro, Marquez-Zequera; Jose Basilio, Heredia; Josefina, Leon-Felix; Jose Benigno, Valdez-Torres; Cosme, Bojorquez-Ramos; Raymundo Saul, Garcia-Estrada	JOURNAL OF EXPERIMENTAL BIOLOGY AND AGRICULTURAL SCIENCES	2014
Complete genome sequence of a broad-host-range lytic Dickeya spp. bacteriophage œïD5	Czajkowski R, Ozymko Z, Zwirowski S, Lojkowska E.	Arch Virol.	2014
Characterization of novel virulent broad-host-range phages of Xylella fastidiosa and Xanthomonas.	Ahern SJ, Das M, Bhowmick TS, Young R, Gonzalez CF.	J Bacteriol.	2014
The tail-associated depolymerase of Erwinia amylovora phage L1 mediates host cell adsorption and enzymatic capsule removal, which can enhance infection by other phage.	Born Y, Fieseler L, Klumpp J, Eugster MR, Zurfluh K, Duffy B, Loessner MJ.	Environ Microbiol.	2014
AGRICULTURAL SOIL SUPPORTS THE SURVIVAL OF Ralstonia solanacearum BACTERIOPHAGE Phi RsS6 WITH BIOCONTROL POTENTIAL	Lim, Jeong-A; Jee, Samnyu; Lee, Dong Hwan; Roh, Eunjung; Jung, Kyusuk; Oh, Changsik; Heu, Sunggi	JOURNAL OF MICROBIOLOGY AND BIOTECHNOLOGY	2013
Complete Genome of Bacillus pumilus Siphophage Riggi.	Still EL, Riggi CF, Chamakura KR, Kuty Everett GF.	Genome Announc.	2013
[Polyvalence of bacteriophages isolated from fruit trees, affected by bacterial fire blight].	Tovkach FI, Moroz SN, Korol' NA, Faƒ≠diuk IuV, Kushkina AI.	Mikrobiol Z.	2013
Cryo-Electron Microscopy Three-Dimensional Structure of the Jumbo Phage Phi RSL1 Infecting the Phytopathogen Ralstonia solanacearum	Effantin, Gregory; Hamasaki, Ryosuke; Kawasaki, Takeru; Bacia, Maria; Moriscot, Christine; Weissenhorn, Winfried; Yamada, Takashi; Schoehn, Guy	STRUCTURE	2013
Biocontrol of Pectobacterium carotovorum subsp carotovorum Using Bacteriophage PP1	Klumpp, J.; Loessner, M. J.	ADVANCES IN MICROBIAL FOOD SAFETY, VOL 1	2013
Narrow host range phages associated with citrus canker lesions in Florida and Argentina	Balogh, B.; Dickstein, E. R.; Jones, J. B.; Canteros, B. I.	EUROPEAN JOURNAL OF PLANT PATHOLOGY	2013
Soil-based systemic delivery and phyllosphere in vivo propagation of bacteriophages: Two possible strategies for improving bacteriophage persistence for plant disease control.	Iriarte FB, Obradoviƒá A, Wernsing MH, Jackson LE, Balogh B, Hong JA, Momol MT, Jones JB, Vallad GE.	Bacteriophage.	2012
Biocontrol Potential of a Lytic Bacteriophage PE204 against Bacterial Wilt of Tomato	Lee, Ju-Hoon; Shin, Hakdong; Ji, Samnyu; Malhotra, Shweta; Kumar, Mukesh; Ryu, Sangryeol; Heu, Sunggi	JOURNAL OF VIROLOGY	2012
Complete Genome Sequence of Phytopathogenic Pectobacterium carotovorum subsp carotovorum Bacteriophage PP1	Addy, Hardian S.; Askora, Ahmed; Kawasaki, Takeru; Fujie, Makoto; Yamada, Takashi	PLANT DISEASE	2012
T4-Related Bacteriophage LIMEstone Isolates for the Control of Soft Rot on Potato Caused by 'Dickeya solani'	Adriaenssens, Evelien M.; Van Vaerenbergh, Johan; Vandenheuvel, Dieter; Dunon, Vincent; Ceyssens, Pieter-Jan; De Proft, Maurice; Kropinski, Andrew M.; Noben, Jean-Paul; Maes, Martine; Lavigne, Rob	PLOS ONE	2012
Utilization of Filamentous Phage phi RSM3 to Control Bacterial Wilt Caused by Ralstonia solanacearum	Luo, Zhen; Simmons, Christopher W.; VanderGheynst, Jean S.; Nitin, Nitin	JOURNAL OF FOOD ENGINEERING	2012
Quantitative real time measurements of bacteria-bacteriophages interactions in fresh lettuce leaves	Romero-Suarez, Sandra; Jordan, Brian; Heinemann, Jack A.	WORLD JOURNAL OF MICROBIOLOGY & BIOTECHNOLOGY	2012
Complete genome sequence of Pectobacterium carotovorum subsp. carotovorum bacteriophage My1.	Lee DH, Lee JH, Shin H, Ji S, Roh E, Jung K, Ryu S, Choi J, Heu S.	J Virol.	2012
Isolation and characterization of bacteriophages infecting Xanthomonas arboricola pv. juglandis, the causal agent of walnut blight disease	Adriaenssens, Evelien M.; Van Vaerenbergh, Johan; Vandenheuvel, Dieter; Dunon, Vincent; Ceyssens, Pieter-Jan; De Proft, Maurice; Kropinski, Andrew M.; Noben, Jean-Paul; Maes, Martine; Lavigne, Rob	PLOS ONE	2012
T4-Related Bacteriophage LIMEstone Isolates for the Control of Soft Rot on Potato Caused by 'Dickeya solani'	Petrovski, Steve; Tillett, Daniel; Seviour, Robert J.	APPLIED AND ENVIRONMENTAL MICROBIOLOGY	2012
Loss of Virulence of the Phytopathogen Ralstonia solanacearum Through Infection by phi phi RSM Filamentous Phages	Addy, Hardian S.; Askora, Ahmed; Kawasaki, Takeru; Fujie, Makoto; Yamada, Takashi	PHYTOPATHOLOGY	2012
The Filamentous Phage phi RSS1 Enhances Virulence of Phytopathogenic Ralstonia solanacearum on Tomato	Addy, Hardian S.; Askora, Ahmed; Kawasaki, Takeru; Fujie, Makoto; Yamada, Takashi	PHYTOPATHOLOGY	2012
Utilization of Filamentous Phage phi RSM3 to Control Bacterial Wilt Caused by Ralstonia solanacearum	Addy, Hardian S.; Askora, Ahmed; Kawasaki, Takeru; Fujie, Makoto; Yamada, Takashi	PLANT DISEASE	2012
Genome Sequences and Characterization of the Related Gordonia Phages GTE5 and GRU1 and Their Use as Potential Biocontrol Agents	Petrovski, Steve; Seviour, Robert J.; Tillett, Daniel	APPLIED AND ENVIRONMENTAL MICROBIOLOGY	2011
Bacteriophages LIMElight and LIMEzero of Pantoea agglomerans, Belonging to the phiKMV-Like Viruses	Adriaenssens, Evelien M.; Ceyssens, Pieter-Jan; Dunon, Vincent; Ackermann, Hans-Wolfgang; Van Vaerenbergh, Johan; Maes, Martine; De Proft, Maurice; Lavigne, Rob	APPLIED AND ENVIRONMENTAL MICROBIOLOGY	2011
Genomic and molecular analysis of phage CMP1 from Clavibacter michiganensis subspecies michiganensis.	Wittmann J, Gartemann KH, Eichenlaub R, Dreiseikelmann B.	Bacteriophage	2011
Characterization of the Genome of the Polyvalent Lytic Bacteriophage GTE2, Which Has Potential for Biocontrol of Gordonia-, Rhodococcus-, and Nocardia-Stabilized Foams in Activated Sludge Plants	Fujiwara, Akiko; Fujisawa, Mariko; Hamasaki, Ryosuke; Kawasaki, Takeru; Fujie, Makoto; Yamada, Takashi	APPLIED AND ENVIRONMENTAL MICROBIOLOGY	2011
Biocontrol of Ralstonia solanacearum by Treatment with Lytic Bacteriophages	Kotay, Shireen M.; Datta, Tania; Choi, Jeongdong; Goel, Ramesh	WATER RESEARCH	2011
Complete genome sequences of three Erwinia amylovora phages isolated in north america and a bacteriophage induced from an Erwinia tasmaniensis strain.	M√ºller I, Kube M, Reinhardt R, Jelkmann W, Geider K.	J Bacteriol.	2011
Biocontrol of biomass bulking caused by Haliscomenobacter hydrossis using a newly isolated lytic bacteriophage.	Kotay SM, Datta T, Choi J, Goel R	Water Res.	2011
Biocontrol of Ralstonia solanacearum by Treatment with Lytic Bacteriophages	Fujiwara, Akiko; Fujisawa, Mariko; Hamasaki, Ryosuke; Kawasaki, Takeru; Fujie, Makoto; Yamada, Takashi	APPLIED AND ENVIRONMENTAL MICROBIOLOGY	2011
Isolation and characterization of eight bacteriophages infecting Erwinia amylovora and their potential as biological control agents in British Columbia, Canada	Boule, J.; Sholberg, P. L.; Lehman, S. M.; O'Gorman, D. T.; Svircev, A. M.	CANADIAN JOURNAL OF PLANT PATHOLOGY-REVUE CANADIENNE DE PHYTOPATHOLOGIE	2011
Phage Biopesticides and Soil Bacteria: Multi layered and Complex Interactions	Svircev, Antonet M.; Lehman, Susan M.; Sholberg, Peter; Roach, Dwayne; Castle, Alan J.	BIOCOMMUNICATION IN SOIL MICROORGANISMS	2011
The filamentous phage phiRSS1 enhances virulence of Ralstonia solanacearum	Addy, H. S.; Kawasaki, T.; Fujie, M.; Yamada, T.	PHYTOPATHOLOGY	2011
Biocontrol of biomass bulking caused by Haliscomenobacter hydrossis using a newly isolated lytic bacteriophage	Evans, T. J.; Trauner, A.; Komitopoulou, E.; Salmond, G. P. C.	JOURNAL OF APPLIED MICROBIOLOGY	2010
Characterization of filamentous bacteriophage PE226 infecting Ralstonia solanacearum strains.	Murugaiyan S, Bae JY, Wu J, Lee SD, Um HY, Choi HK, Chung E, Lee JH, Lee SW.	J Appl Microbiol.	2010
A jumbo phage infecting the phytopathogen Ralstonia solanacearum defines a new lineage of the Myoviridae family	Yamada, Takashi; Satoh, Souichi; Ishikawa, Hiroki; Fujiwara, Akiko; Kawasaki, Takeru; Fujie, Makoto; Ogata, Hiroyuki	VIROLOGY	2010
Three-dimensional structure of the enveloped bacteriophage phi12: an incomplete T = 13 lattice is superposed on an enclosed T = 1 shell.,"/pubmed/19727406",""," 2009 Sep 3	Wei H, Cheng RH, Berriman J, Rice WJ, Stokes DL, Katz A, Morgan DG, Gottlieb P.	PLoS One.	2009
Exploitation of a new flagellatropic phage of Erwinia for positive selection of bacterial mutants attenuated in plant virulence: towards phage therapy	Askora, Ahmed; Kawasaki, Takeru; Usami, Shoji; Fujie, Makoto; Yamada, Takashi	VIROLOGY	2009
Host recognition and integration of filamentous phage phi RSM in the phytopathogen, Ralstonia solanacearum	Yamada, Takashi	CONTEMPORARY TRENDS IN BACTERIOPHAGE RESEARCH	2009
Complete Genome of the Broad-Host-Range Erwinia amylovora Phage Phi Ea21-4 and Its Relationship to Salmonella Phage Felix O1	Lehman, Susan M.; Kropinski, Andrew M.; Castle, Alan J.; Svircev, Antonet M.	APPLIED AND ENVIRONMENTAL MICROBIOLOGY	2009
Genomic Characterization of Ralstonia solanacearum Phage phi RSB1, a T7-Like Wide-Host-Range Phage	Kawasaki, Takeru; Shimizu, Mio; Satsuma, Hideki; Fujiwara, Akiko; Fujie, Makoto; Usami, Shoji; Yamada, Takashi	JOURNAL OF BACTERIOLOGY	2009
Genomic and Biological Analysis of Phage Xfas53 and Related Prophages of Xylella fastidiosa	Elizabeth J. Summer, Christopher J. Enderle, Stephen J. Ahern, Jason J. Gill, Cruz P. Torres, David N. Appel, Mark C. Black, Ry Young, Carlos F. Gonzalez		2009
Development of an Integrated Management of Tomato Bacterial Spot - A Strategy That Lives in Practice	Obradovic, A.; Jones, J. B.; Balogh, B.; Momol, M. T.	II INTERNATIONAL SYMPOSIUM ON TOMATO DISEASES	2009
CONTEMPORARY TRENDS IN BACTERIOPHAGE RESEARCH: BACTERIOPHAGE BIOCONTROL-THE RALSTONIA SOLANACEARUM CASE	Balogh, Botond; Canteros, B. I.; Stall, K. E.; Jones, J. B.	PLANT DISEASE	2008
Control of citrus canker and citrus bacterial spot with bacteriophages	Balogh, Botond; Canteros, B. I.; Stall, K. E.; Jones, J. B.	PLANT DISEASE	2008
Genomic characterization of Ralstonia solanacearum phage phi RSA1 and its related prophage (phi RSX) in strain GMI1000	Fujiwara, Akiko; Kawasaki, Takeru; Usami, Shoji; Fujie, Makoto; Yamada, Takashi	JOURNAL OF BACTERIOLOGY	2008
Bacteriophages and the control of Erwinia carotovora subspcarotovora	Ravensdale, M., T. J. Blom, J. A. Gracia-Garza, A. M. Svircev, and R. J. Smith	Can. J. Plant Pathol.	2007
New bacteriophages that infect the phytopathogen Ralstonia solanacearum	Yamada, Takashi; Kawasaki, Takeru; Nagata, Shoko; Fujiwara, Akiko; Usami, Shoji; Fujie, Makoto	MICROBIOLOGY-SGM	2007
Factors affecting survival of bacteriophage on tomato leaf surfaces	Iriarte, F. B.; Balogh, B.; Momol, M. T.; Smith, L. M.; Wilson, M.; Jones, J. B.	APPLIED AND ENVIRONMENTAL MICROBIOLOGY	2007
Genomic characterization of the filamentous integrative Bacteriophages phi RSSI and phi RSMI, which infect Ralstonia solanacearum	Kawasaki, Takeru; Nagata, Shoko; Fujiwara, Akiko; Satsuma, Hideki; Fujie, Makoto; Usami, Shoji; Yamada, Takashi	JOURNAL OF BACTERIOLOGY	2007
Management of Xanthomonas leaf blight of onion with bacteriophages and a plant activator.	Lang, J. M., D. H. Gent, and H. F. Schwartz.	Plant Dis.	2007
Sequence analysis of the genome of OP2, a lytic bacteriophage of Xanthomonas oryzae pv. oryzae	Yasuhiro Inoue	JOURNAL OF GENERAL VIROLOGY	2006
Persistence of bacteriophages as biocontrol agents in the tomato canopy	Balogh, B; Jones, JB; Momol, MT; Olson, SM	Proceedings of the 1st International Symposium on Tomato Diseases	2005
Isolation and characterization of phages Stsc1 and Stsc3 infecting Streptomyces scabiei and their potential as biocontrol agents.	Goyer, C.	Canadian Journal of Plant Pathology	2005
Management of Tomato Bacterial Spot in the Field by Foliar Applications of Bacteriophages and SAR Inducers.	Obradovic, A. et al.	Plant Disease	2004
Lysogeny and bacteriophage host range within the Burkholderia cepacia complex.	Langley R, Kenna DT, Vandamme P, Ure R, Govan JR.	J Med Microbiol.	2003
Improved efficacy of newly formulated bacteriophages for management of bacterial spot on tomato	Balogh, B; Jones, JB; Momol, MT; Olson, SM; Obradovic, A; King, P; Jackson, LE	PLANT DISEASE	2003
Control of citrus canker and citrus bacterial spot with bacteriophages	Keel, C; Ucurum, Z; Michaux, P; Adrian, M; Haas, D	MOLECULAR PLANT-MICROBE INTERACTIONS	2002
Deleterious impact of a virulent bacteriophage on survival and biocontrol activity of Pseudomonas fluorescens strain CHAO in natural soil.	Keel C, Ucurum Z, Michaux P, Adrian M, Haas D.	Mol Plant Microbe Interact.	2002
Mutation in the Xanthomonas campestris xanA gene required for synthesis of xanthan and lipopolysaccharide drastically reduces the efficiency of bacteriophage (phi)L7 adsorption.	Hung CH, Wu HC, Tseng YH.	Biochem Biophys Res Commun.	2002
Novel In vivo use of a polyvalent Streptomyces phage to disinfest Streptomyces scabies-infected seed potatoes	McKenna, F., K. A. El-Tarabily, G. E. S. T. Hardy, and B. Dell.	Plant Pathol.	2001
H-mutant bacteriophages as a potential biocontrol of bacterial blight of geranium	Flaherty, JE; Harbaugh, BK; Jones, JB; Somodi, GC; Jackson, LE	HORTSCIENCE	2001
Integrated management of bacterial leaf spot of mungbean with bacteriophages of Xav and chemicals	Borah, P. K., J. K. Jindal, and J. P. Verma.	J. Mycol. Plant Pathol.	2000
Xanthomonas campestris pv. pruni control trials with phage treatmentson peaches in the orchard.	Saccardi, A., E. Gambin, M. Zaccardelli, G. Barone, and U. Mazzucchi.	Phytopathologia Mediterranea	1993
Structure determination of the bacteriophage MS2.	Valeg√•rd K, Liljas L, Fridborg K, Unge T.	Acta Crystallogr B.	1991
Host range and particle morphology of some bacteriophages affecting pathovars of Xanthomonas campestris.	Alippi AM.	Microbiologia	1989
Physical analysis of PB2, a temperate bacteriophage of Agrobacterium tumefaciens.	Sollitti P, Chesney RH.	DNA.	1987
Characterization and virulence properties of Erwinia chrysanthemi lipopolysaccharide-defective, phi EC2-resistant mutants.	Schoonejans E, Expert D, Toussaint A.	J Bacteriol.	1987
Bacteriophage that can distinguish between wild-type Rhizobium japonicum and a non-nodulating mutant.	Stacey G, Pocratsky LA, Puvanesarajah V	Appl Environ Microbiol.	1984
Flagella-specific bacteriophages of Agrobacterium tumefaciens: demonstration of virulence of nonmotile mutants.	Bradley DE, Douglas CJ, Peschon J."	Can J Microbiol.	1984

## Sheet: Dataset Patent documents
Supplementary Table 2: Dataset of all the patent documents found during the searches in Espacenet, Google patents and Patentscope. The documents are organized per patent family. Family numbers were attributed to the families. Titel, number, date, inventor(s) and applicant(s) as retrieved from the public databases. Date* corresponds to the priority date assigned to the patent. The corresponding ba…
Family number	Title	Number	Date*	Bacterial Genera	Inventor(s)	Applicant(s)
1	VERFAHREN UND ZUSAMMENSETZUNGEN ZUR BEHANDLUNG VON FEUERBRAND.	AT41729 (T)	1984	Erwinia	VANDENBERGH PETER A VIDAVER ANNE K	MICROLIFE TECHNICS [US]
1	DEPOLYMERASE ENZYMES AND TREATMENT OF FIREBLIGHT	AU4648985 (A); AU570574 (B2)	1984	Erwinia	VANDENBERGH PETER A VIDAVER ANNE K	MICROLIFE TECHNICS
1	METHOD AND COMPOSITIONS FOR USE IN THE TREATMENT OF FIREBLIGHT	CA1246477 (A)	1984	Erwinia	VANDENBERGH PETER A VIDAVER ANNE K	MICROLIFE TECHNICS
1	Method and compositions for use in the treatment of fireblight.	DE182106 (T1)	1984	Erwinia	VANDENBERGH, PETER A., SARASOTA FLORIDA 33577, US, VIDAVER, ANNE K., ST. LINCOLN NEBRASKA 68502, US	MICROLIFE TECHNICS INC., SARASOTA, FLA., US
1	Method and compositions for use in the treatment of fireblight.	EP0182106 (A1); EP0182106 (B1)	1984	Erwinia	VANDENBERGH PETER A VIDAVER ANNE K	MICROLIFE TECHNICS [US]
1	Method and compositions for use in the treatment of fireblight.	ES8609461 (A1)	1984	Erwinia		MICROLIFE TECHNICS [US]
1	Method and compositions for use in the treatment of fireblight.	ES8802400 (A1)	1984	Erwinia		MICROLIFE TECHNICS [US]
1	BIOCIDAL COMPOSITION AGAINST FIREBLIGHT CAUSED BY ERWINIA AMYLOVORA	NZ213871 (A)	1984	Erwinia	VANDENBERGH PETER A VIDAVER ANNE K	MICROLIFE TECHNICS
1	Method and compositions for use in the treatment of fireblight	US4678750 (A)	1984	Erwinia	VANDENBERGH PETER A [US] VIDAVER ANNE K [US]	MICROLIFE TECHNICS [US]
1	Method and compositions for use in the treatment of fireblight	US4783406 (A)	1984	Erwinia	VANDENBERGH PETER A [US] VIDAVER ANNE K [US]	MICROLIFE TECHNICS [US]
2	CONTROL OF SOIL BRIGHT TO SOLANACEOUS PLANT	JPH0448762 (B2); JPS62123104 (A)	1985	ralstonia	TANAKA HIROSHI NAKAZAWA KUNIO	JAPAN TOBACCO INC
3	Bacteriophage prevention and control of harmful plant bacteria	US4828999 (A)	1986	other	JACKSON LE ROY E [US]	JACKSON LE ROY E [US]
3	Bacteriophage prevention and control of harmful plant bacteria	WO9013631 (A1)	1986	other	JACKSON LE ROY E [US]	JACKSON LE ROY E [US]
4	CONTROL OF SOIL BLIGHT OF SOLANACEAE FAMILY PLANT	JPH0617291 (B2); JPS6322005 (A)	1986	pseudomonas	NISHIKAWAJI SHIGEKI TANAKA HIROSHI FUJIMORI MINE ONISHI AKIO	JAPAN TOBACCO INC		5
5	PHAGE AND METHOD FOR CONTROLLING BACTERIAL DISEASE DAMAGE OF TERRESTRIAL PART OF PLANT USING NONPATHOGENIC BACTERIUM OF PLANT	JP2005073562 (A)	2003	xyllela + xanthomonas	AZEGAMI KOJI OBARA TATSUJI TSUCHIYA KENICHI	NAT AGRIC & BIO ORIENTED RES NAT INST AGRO ENVIRONMENTAL SCIENCE		6
6	BACTERIOPHAGE HAVING BACTERIOLYTIC ACTION ON RALSTONIA SOLANACEARUM	JP2005278513 (A); JP4532959 (B2)	2004	ralstonia	YAMADA TAKASHI YAMAMOTO KAZUNARI	SANIN KENSETSU KOGYO KK		7
7	METHOD FOR USING LIBERATED DORMANT BACTERIOPHAGE AND ENVIRONMENTAL STRESS TO REDUCE INFECTIOUS BACTERIA	US2009053179 (A1)	2005	other	RHODES DENISE MAILE [US] GREENER ALAN LEWIS [US]	INTERNALLE INC [US]		8
7	METHOD FOR USING LIBERATED DORMANT BACTERIOPHASE AND ENVIRONMENTAL STRESS TO REDUCE INFECTIOUS BACTERIA	US2012177609 (A1)	2005	other	RHODES DENISE MAILE [US] GREENER ALAN LEWIS [US]	RHODES DENISE MAILE [US] GREENER ALAN LEWIS [US] INTERNALLE INC [US]		8
7	METHOD FOR LIBERATING BACTERIOPHAGES AND USES THEREOF	WO2007044428 (A2); WO2007044428 (A3)	2005	other	RHODES DENISE MAILE [US] GREENER ALAN LEWIS [US]	INTERNALLE INC [US] RHODES DENISE MAILE [US] GREENER ALAN LEWIS [US]		8
8	RALSTONIA SOLANACEARUM INFECTIVE BACTERIOPHAGE	JP2007252351 (A); JP4862154 (B2)	2006	ralstonia	FUJIE MAKOTO YAMADA TAKASHI KAWASAKI TAKESHI	UNIV HIROSHIMA		9
9	BACTERIOPHAGE T10-1, MY-1, AND VEGETABLE SOFT ROT CONTROLLING COMPOSITION CONTAINING THE SAME	KR101368328 (B1); KR20120073724 (A)	2010	pectobacterium	HEU SUNG GI [KR] YUN JONG CHUL [KR] HAN SANG HYUN [KR] JUNG KYU SUK [KR] ROH EUN JUNG [KR] JEE SAM NYU [KR]	REPUBLIC KOREA MAN RURAL DEV [KR]		10
10	Bacteriophage having specific lysis activity for bacterial wilt pathogen in plant	KR20120055801 (A)	2010	ralstonia	LEE SEON WOO [KR] BAE JU YOUNG [KR] LEE JAI HEON [KR] CHUNG EUN SOOK [KR]	UNIV DONG A RES FOUNDATION [KR]		11
11	Method for preventing and treating Pseudomonas solanacearum	CN102165901 (A)	2010	pseudomonas	LIUTI CAI ZHONGYI HU JUNXIONG SHI	GUIZHOU RES INST OF TOBACCO SCIENCE		12
12	DELIVERY OF VIRAL AGENTS	BR112013032990 (A2)	2011	other	JAMES CHADWICK [GB] MICHAEL MATTEY [GB]	FIXED PHAGE LTD [GB]		13
12	Delivery of viral agents	CN103747792 (A); CN103747792 (B)	2011	other	CHADWICK JAMES MATTEY MICHAEL	FIXED PHAGE LTD		13
12	DELIVERY OF VIRAL AGENTS	EP2723356 (A1)	2011	other	CHADWICK JAMES [GB] MATTEY MICHAEL [GB]	FIXED PHAGE LTD [GB]		13
12	DELIVERY OF VIRAL AGENTS	JP2014528694 (A); JP6230994 (B2)	2011	other	チャドウィック，ジェイムズ, マティ，マイケル	フィクスド ファージ リミテッド		13
12	DELIVERY OF VIRAL AGENTS	US2014208464 (A1); US9539343 (B2)	2011	other	CHADWICK JAMES [GB] MATTEY MICHAEL [GB]	CHADWICK JAMES [GB] MATTEY MICHAEL [GB] FIXED PHAGE LTD [GB]		13
12	DELIVERY OF VIRAL AGENTS	WO2012175749 (A1)	2011	other	CHADWICK JAMES [GB] MATTEY MICHAEL [GB]	FIXED PHAGE LTD [GB] CHADWICK JAMES [GB] MATTEY MICHAEL [GB]		13
13	Agent for preventing bacterial wilt disease, and method for preventing bacterial wilt disease	CN103547669 (A)	2011	ralstonia	YAMADA TAKASHI FUJIE MAKOTO KAWASAKI TAKERU	UNIV HIROSHIMA NAT UNIV CORP		14
13	AGENT FOR PREVENTING BACTERIAL WILT, AND METHOD FOR PREVENTING BACTERIAL WILT	JP2012231731 (A); JP5812466 (B2)	2011	ralstonia	YAMADA TAKASHI FUJIE MAKOTO KAWASAKI TAKESHI	UNIV HIROSHIMA		14
13	Agent for Preventing Bacterial Wilt Disease, and Method for Preventing Bacterial Wilt Disease	US2014044679 (A1); US9380786 (B2)	2011	ralstonia	YAMADA TAKASHI [JP] FUJIE MAKOTO [JP] KAWASAKI TAKERU [JP]	YAMADA TAKASHI [JP] FUJIE MAKOTO [JP] KAWASAKI TAKERU [JP] UNIV HIROSHIMA [JP]		14
13	AGENT FOR PREVENTING BACTERIAL WILT DISEASE, AND METHOD FOR PREVENTING BACTERIAL WILT DISEASE	WO2012147928 (A1)	2011	ralstonia	YAMADA TAKASHI [JP] FUJIE MAKOTO [JP] KAWASAKI TAKERU [JP]	UNIV HIROSHIMA [JP] YAMADA TAKASHI [JP] FUJIE MAKOTO [JP] KAWASAKI TAKERU [JP]		14
14	METHODS AND COMPOSITIONS FOR TREATMENT AND CONTROL OF PLANT DISEASE	AR093061 (A1)	2012	xyllela + xanthomonas	MAYUKH DAS [US] STEPHEN J AHERN [US] RYLAND F III YOUNG [US] TUSHAR SUVRA BHOWMICK [US] CARLOS F GONZALES [US]	TEXAS A & M UNIV SYS [US]		15
14	Methods and compositions for treatment and control of plant disease	AU2013331060 (A1); AU2013331060 (B2)	2012	xyllela + xanthomonas	GONZALEZ CARLOS F AHERN STEPHEN J DAS MAYUKH YOUNG III RYLAND F BHOWMICK TUSHAR SUVRA	TEXAS A & M UNIV SYS		15
14	METHODS AND COMPOSITIONS FOR TREATMENT AND CONTROL OF PLANT DISEASE	BR112015008517 (A2)	2012	xyllela + xanthomonas	CARLOS F GONZALEZ [US] MAYUKH DAS [US] RYLAND F YOUNG III [US] STEPHEN J AHERN [US] TUSHAR SUVRA BHOWMICK [US]	TEXAS A & M UNIV SYS [US]		15
14	METHODS AND COMPOSITIONS FOR TREATMENT AND CONTROL OF PLANT DISEASE	CL2015000986 (A1)	2012	xyllela + xanthomonas	GONZALEZ CARLOS F [US] AHERN STEPHEN J [US] DAS MAYUKH [US] YOUNG RYLAND F III [US] BHOWMICK TUSHAR SUVRA [US]	TEXAS A & M UNIV SYS [US]		15
14	Methods and compositions for treatment and control of plant disease	CN104994740 (A)	2012	xyllela + xanthomonas	GONZALEZ CARLOS F AHERN STEPHEN J DAS MAYUKH YOUNG RYLAND F III BHOWMICK TUSHAR SUVRA	TEXAS A & M UNIV SYS		15
14	METHODS AND COMPOSITIONS FOR TREATMENT AND CONTROL OF PLANT DISEASE	CR20150218 (A)	2012	xyllela + xanthomonas	GONZALEZ CARLOS F AHERN STEPHEN J DAS MAYUKH YOUNG RYLAND F III BHOWMICK TUSHAR SUVRA	TEXAS A & M UNIV SYS [US]		15
14	METHODS AND COMPOSITIONS FOR TREATMENT AND CONTROL OF PLANT DISEASE	EA201590766 (A1)	2012	xyllela + xanthomonas	Гонсалес, Карлос Ф., Ахерн, Стефен Дж., Дас, Маюкх, Янг, Райланд Ф., III, Бховмикк, Тушар Сувра	ДЗЕ ТЕКСАС Эй ЭНД Эм ЮНИВЕРСИТИ СИСТЕМ		15
14	METHODS AND COMPOSITIONS FOR TREATMENT AND CONTROL OF PLANT DISEASE	EP2909317 (A2); EP2909317 (A4)	2012	xyllela + xanthomonas	GONZALEZ CARLOS F [US] AHERN STEPHEN J [US] DAS MAYUKH [US] YOUNG RYLAND F III [US] BHOWMICK TUSHAR SUVRA [US]	TEXAS A & M UNIV SYS [US]		15
14	METHODS AND COMPOSITIONS FOR TREATMENT AND CONTROL OF PLANT DISEASE	GT201500091 (A)	2012	xyllela + xanthomonas	CARLOS F GONZÁLEZ [US] STEPHEN J AHERN [US] MAYUKH DAS [US] TUSHAR SUVRA BHOWMICK [US] RYLAND F YOUNG III [US]	TEXAS A & M UNIV SYS		15
14	METHODS AND COMPOSITIONS FOR TREATMENT AND CONTROL OF PLANT DISEASE	IN4230DEN2015 (A)	2012	xyllela + xanthomonas	GONZALEZ CARLOS F [US] AHERN STEPHEN J [US] DAS MAYUKH [US] YOUNG RYLAND F III [US] BHOWMICK TUSHAR SUVRA [US]	TEXAS A & M UNIV SYS [US]		15
14	METHODS AND COMPOSITIONS FOR TREATMENT AND CONTROL OF PLANT DISEASE	JP2015534983 (A); JP6391579 (B2)	2012	xyllela + xanthomonas	コンザレス カルロス エフ．, アハーン ステファン ジェイ．, ダス マユクー, ヤング レイランド エフ． ザ サード, ボーミック トゥーシャー サブラ	ザ テキサス エーアンドエム ユニヴァーシティ システム		15
14	METHODS AND COMPOSITIONS FOR TREATMENT AND CONTROL OF PLANT DISEASE	JP2018150340 (A)	2012	xyllela + xanthomonas	コンザレス カルロス エフ．, アハーン ステファン ジェイ．, ダス マユクー, ヤング レイランド エフ． ザ サード, ボーミック トゥーシャー サブラ	ザ テキサス エーアンドエム ユニヴァーシティ システム		15
14	METHODS AND COMPOSITIONS FOR TREATMENT AND CONTROL OF PLANT DISEASE.	MX2015004951 (A)	2012	xyllela + xanthomonas	GONZALEZ CARLOS F [US] AHERN STEPHEN J DAS MAYUKH YOUNG RYLAND F III BHOWMICK TUSHAR SUVRA	TEXAS A & M UNIV SYS [US]		15
14	METHODS AND COMPOSITIONS FOR TREATMENT AND CONTROL OF PLANT DISEASE	PE12872015 (A1)	2012	xyllela + xanthomonas	GONZALEZ CARLOS F [US] AHERN STEPHEN J [US] DAS MAYUKH [US] YOUNG III RYLAND F [US] BHOWMICK TUSHAR SUVRA [US]	TEXAS AANDM UNIVERSITY SYSTEM [US]		15
14	METHOD FOR TREATMENT AND CONTROL OF PLANT DISEASE	US2014140961 (A1); US9357785 (B2)	2012	xyllela + xanthomonas	GONZALEZ CARLOS F [US] AHERN STEPHEN J [US] DAS MAYUKH [US] YOUNG III RYLAND F [US] BHOWMICK TUSHAR SURVA [US]	TEXAS A & M UNIV SYS [US]		15
14	Methods and Compositions for Treatment and Control of Plant Disease	US2015257392 (A1)	2012	xyllela + xanthomonas	GONZALEZ CARLOS F [US] AHERN STEPHEN J [US] DAS MAYUKH [US] YOUNG III RYLAND F [US] BHOWMICK TUSHAR SURVA [US]	TEXAS A & M UNIV SYS [US]		15
14	METHOD FOR TREATMENT AND CONTROL OF PLANT DISEASE	US2016302426 (A1)	2012	xyllela + xanthomonas	GONZALEZ CARLOS F [US] AHERN STEPHEN J [US] DAS MAYUKH [US] YOUNG RYLAND F [US] BHOWMICK TUSHAR SURVA [US]	TEXAS A & M UNIV SYS [US]		15
14	METHOD FOR TREATMENT AND CONTROL OF PLANT DISEASE	US2016309723 (A1)	2012	xyllela + xanthomonas	GONZALEZ CARLOS F [US] AHERN STEPHEN J [US] DAS MAYUKH [US] YOUNG III RYLAND F [US] BHOWMICK TUSHAR SURVA [US]	TEXAS A & M UNIV SYS [US]		15
14	METHODS AND COMPOSITIONS FOR TREATMENT AND CONTROL OF PLANT DISEASE	WO2014063070 (A2); WO2014063070 (A3)	2012	xyllela + xanthomonas	GONZALEZ CARLOS F [US] AHERN STEPHEN J [US] DAS MAYUKH [US] YOUNG RYLAND F III [US] BHOWMICK TUSHAR SUVRA [US]	TEXAS A & M UNIV SYS [US]		15
14	METHODS AND COMPOSITIONS FOR TREATMENT AND CONTROL OF PLANT DISEASE	ZA201502230 (B)	2012	xyllela + xanthomonas	BHOWMICK TUSHAR SUVRA YOUNG RYLAND F III DAS MAYUKH AHERN STEPHEN J GONZALEZ CARLOS F	TEXAS A & M UNIV SYS [US]		15
15	Treatment of intracellular bacterial infection	GB2519913 (A)	2012	Other	MATTEY MICHAEL [GB] CHADWICK JAMES [GB]	FIXED PHAGE LTD [GB]		16
15	TREATMENT OF INTRACELLULAR BACTERIAL INFECTION	US2015250897 (A1); US9278141 (B2)	2012	other	MATTEY MICHAEL [GB] CHADWICK JAMES [GB]	FIXED PHAGE LTD [GB]		16
15	TREATMENT OF INTRACELLULAR BACTERIAL INFECTION	US2016144053 (A1);	2012	other	MATTEY MICHAEL [GB] CHADWICK JAMES [GB]	FIXED PHAGE LTD [GB]		16
15	TREATMENT OF INTRACELLULAR BACTERIAL INFECTION	WO2014049008 (A1)	2012	other	MATTEY MICHAEL [GB] CHADWICK JAMES [GB]	FIXED PHAGE LTD [GB]		16
16	PROCESS FOR PRODUCING A BIOCIDE FORMULATION AGAINST BACTERIAL WILT.	MX2012011440 (A)	2012	ralstonia	GARCÍA DIANA KAREN FLORES [MX] LEÓN ISAAC TERÁN ROMANO JES S HERNÁNDEZ SALAZAR JUAN SEGURA SOSA JUAN MAURICIO TÉLLEZ PLANCARTE RAFAEL SERRANO	UNIV POLITÉCNICA DEL ESTADO DE MORELOS [MX]		17
17	COMPOSITION FOR PREVENTING OR CONTROLLING BACTERIAL BROWN BLOTCH OF MUSHROOM USING BACTERIOPHAGES	KR101584214 (B1); KR20140011918 (A)	2012	pseudomonas	KIM YOUNG KEE [KR]	NAT UNIV CHUNGBUK IND ACAD [KR]		18
18	COMPOSITION AND METHOD FOR PREVENTING INFECTIONS OF VEGETABLE TISSUES CAUSED BY ERWINIA AMYLOVORA	ITMO20130117 (A1)	2013	erwinia	LUCCHESE CARLA MAZZUCCHI ANTONIO MAZZUCCHI UMBERTO	UNIV BOLOGNA ALMA MATER		19
18	COMPOSITION AND METHOD FOR PREVENTING INFECTIONS OF VEGETABLE TISSUES CAUSED BY ERWINIA AMYLOVORA	WO2014177996 (A1)	2013	erwinia	MAZZUCCHI UMBERTO [IT] LUCCHESE CARLA [IT] MAZZUCCHI ANTONIO [IT]	UNIV BOLOGNA ALMA MATER [IT]		19
19	Biological pesticide for control of paddy rice insect	CN104170859 (A)	2013	other	XUE JING	QINGDAO ZHAXI BIOLOG TECHNOLOGY CO LTD		20
20	Emulsion type biological pesticide	CN104170861 (A)	2013	other	XUE JING	QINGDAO ZHAXI BIOLOG TECHNOLOGY CO LTD		21
21	Microbial environmentally-friendly pesticide	CN104170866 (A)	2013	other	XUE JING	QINGDAO ZHAXI BIOLOG TECHNOLOGY CO LTD		22
22	Microbial emulsion pesticide for wheat	CN104170876 (A)	2013	other	XUE JING	QINGDAO ZHAXI BIOLOG TECHNOLOGY CO LTD		23
23	Microbial agricultural traditional Chinese medicine emulsion	CN104170889 (A)	2013	other	XUE JING	QINGDAO ZHAXI BIOLOG TECHNOLOGY CO LTD		24
24	Environment-friendly biological pesticide	CN103430969 (A)	2013	other	JING XIAOLI	QINGDAO AIHUALONG BIOTECHNOLOGY CO LTD		25
25	Nuisanceless green microbial pesticide for fruits and vegetables	CN103430973 (A)	2013	other	JING XIAOLI	QINGDAO AIHUALONG BIOTECHNOLOGY CO LTD		26
26	Green control biological pesticide for rice pests	CN103349012 (A)	2013	other	XUE JING	QINGDAO ZHAXI BIOTECHNOLOGY CO		27
27	BACTERIOPHAGE, AGENT FOR PREVENTING XANTHOMONAS CAMPESTRIS DISEASE, AND METHOD FOR PREVENTING XANTHOMONAS CAMPESTRIS DISEASE	JPWO2015194540 (A1)	2014	xyllela + xanthomonas	山田 隆, 藤江 誠, 川崎 健	国立大学法人広島大学		28
27	BACTERIOPHAGE, AGENT FOR PREVENTING XANTHOMONAS CAMPESTRIS DISEASE, AND METHOD FOR PREVENTING XANTHOMONAS CAMPESTRIS DISEASE	WO2015194540 (A1)	2014	xyllela + xanthomonas	YAMADA TAKASHI [JP] FUJIE MAKOTO [JP] KAWASAKI TAKERU [JP]	UNIV HIROSHIMA [JP]		28
28	DISEASE CONTROL OF THE PLANT BACTERIAL PATHOGENS CAUSING CITRUS CANKER AND RICE BLIGHT	WO2015200519 (A3)	2014	xyllela + xanthomonas	YEH TING-YU [US]	AUXERGEN INC [US]		29
29	BACTERIOPHAGE PM-1 AND VEGETABLE SOFT ROT CONTROLLING COMPOSITION CONTAINING THE SAME	KR101790019 (B1); KR20160044964 (A)	2014	pectobacterium	HEU SUNG GI [KR] LIM JEONG A [KR] LEE DONG HWAN [KR] ROH EUN JUNG [KR] JUNG KYU SEOK [KR] RYU JAE GEE [KR] YUN JONG CHUL [KR]	REPUBLIC KOREA MAN RURAL DEV [KR]		30
30	BACTERIOPHAGE PM-2 AND VEGETABLE SOFT ROT CONTROLLING COMPOSITION CONTAINING THE SAME	KR101797463 (B1); KR20160044965 (A)	2014	pectobacterium	HEU SUNG GI [KR] LIM JEONG A [KR] LEE DONG HWAN [KR] ROH EUN JUNG [KR] JUNG KYU SEOK [KR] RYU JAE GEE [KR] YUN JONG CHUL [KR]	REPUBLIC KOREA MAN RURAL DEV [KR]		31
31	BACTERIOPHAGE, DETECTION AGENT FOR CITRUS XANTHOMONAS AXONOPODIS, DETECTION METHOD FOR CITRUS XANTHOMONAS AXONOPODIS, CONTROL AGENT OF XANTHOMONAS CAMPESTRIS, AND CONTROL METHOD OF XANTHOMONAS CAMPESTRIS	JP2016032435 (A)	2014	xyllela + xanthomonas	YAMADA TAKASHI FUJIE MAKOTO KAWASAKI TAKESHI	UNIV HIROSHIMA		32
32	Environment-friendly forestry pesticide	CN104430651 (A)	2014	other	WANG HONGWU	QINGDAO LUYUANJIA INDUSTRY AND TRADE CO LTD		33
33	Emulsion type chemical composite plant pesticide	CN104397066 (A)	2014	other	QU SHAOCHUN	QU SHAOCHUN		34
34	BACTERIOPHAGE, BACTERIAL WILT DISEASE CONTROL AGENT, AND METHOD FOR CONTROLLING BACTERIAL WILT DISEASE	WO2017104347 (A1)	2015	ralstonia	YAMADA TAKASHI [JP] FUJIE MAKOTO [JP] KAWASAKI TAKERU [JP]	UNIV HIROSHIMA [JP]		35
35	PLANT VASCULAR DISEASE TREATMENT COMPOSITION	zA201502230 (B)	2015	xyllela + xanthomonas	WINTERS RONALD LINWOOD [US]	FAIRHAVEN VINEYARDS [US]		36
36	COMPOSITIONS AND METHODS FOR PEST CONTROL	WO2016154602 (A1)	2015	other	CONLEY NICHOLAS RYAN [US] HOBBS ZACHARY ALAN [US]	EPIBIOME INC [US] CONLEY NICHOLAS RYAN [US] HOBBS ZACHARY ALAN [US]		37
37	Rice bacterial brown streak germ phage and application thereof	CN104630154 (A); CN104630154 (B)	2015	other	LI BIN WANG LI LUO JINYAN ZHANG YANG YANG YINGZI FANG YUSHI WANG XIAOXUAN GE MENGYU	UNIV ZHEJIANG		38
38	Application method of rastonia solanacearum bacteriophage	CN104542717 (A); CN104542717 (B)	2015	ralstonia	CAI LIUTI LU NING SHI JUNXIONG CHEN XINGJIANG	GUIZHOU TOBACCO SCI RES INST		39
39	METHOD FOR THE PREVENTION AND/OR THE BIOLOGICAL CONTROL OF WILT CAUSED BYRALSTONIA SOLANACEARUM	EP3305892 (A1); EP3305892 (A4)	2015	ralstonia	GONZÁLEZ BIOSCA ELENA [ES]; LÓPEZ GONZÁLEZ MARÍA MILAGROS [ES]; ÁLVAREZ ORTEGA MARÍA BELÉN [ES]	UNIV DE VALENCIA ESTUDI GENERAL [ES] INSTITUTO VALENCIANO DE INVESTIG AGRARIAS [ES]		40
39	METHOD FOR THE PREVENTION AND/OR THE BIOLOGICAL CONTROL OF WILT CAUSED BYRALSTONIA SOLANACEARUM	ES2592352 (A1); ES2592352 (B2)	2015	ralstonia	GONZÁLEZ BIOSCA ELENA [ES]; LÓPEZ GONZÁLEZ MARÍA MILAGROS [ES]; ÁLVAREZ ORTEGA MARÍA BELÉN [ES]	UNIV DE VALENCIA (ESTUDI GENERAL) [ES] INST VALENCIANO DE INVESTIG AGRARIAS (IVIA) [ES]		40
39	METHOD FOR THE PREVENTION AND/OR THE BIOLOGICAL CONTROL OF BACTERIAL WILT CAUSED BY RALSTONIA SOLANACEARUM, VIA THE USE OF BACTERIOPHAGES SUITABLE FOR THIS PURPOSE AND COMPOSITIONS THEREOF	US2018312814 (A1)	2015	ralstonia	GONZÁLEZ BIOSCA ELENA [ES]; LÓPEZ GONZÁLEZ MARÍA MILAGROS [ES]; ÁLVAREZ ORTEGA MARÍA BELÉN [ES]	UNIV VALENCIA [ES]		40
39	METHOD FOR THE PREVENTION AND/OR THE BIOLOGICAL CONTROL OF WILT CAUSED BY RALSTONIA SOLANACEARUM, VIA THE USE OF BACTERIOPHAGES SUITABLE FOR THIS PURPOSE AND COMPOSITIONS THEREOF	WO2016189180 (A1)	2015	ralstonia	GONZÁLEZ BIOSCA ELENA [ES]; LÓPEZ GONZÁLEZ MARÍA MILAGROS [ES]; ÁLVAREZ ORTEGA MARÍA BELÉN [ES]	UNIV DE VALENCIA (ESTUDI GENERAL) [ES] INST VALENCIANO DE INVESTIG AGRARIAS (IVIA) [ES]		40
40	PP2 Bacteriophage PP2 and vegetable soft rot controlling composition containing the same	KR20180052310 (A)	2016	pectobacterium	PARK JIN WOO [KR] LIM JEONG A [KR] HEU SUNG GI [KR] RYU JAE GEE [KR]	REPUBLIC OF KOREA MAN RURAL DEVELOPMENT ADMINISTRATION [KR]		41
41	POP72 Bacteriophage POP72 recognizing a novel host receptor against Pectobacterium carotovorum	KR101891298 (B1); KR20180038751 (A)	2016	pectobacterium	RYU SANG RYEOL [KR] KIM HYEONG SOON [KR] BAI JAE WOO [KR] KIM MIN SIK [KR]	SEOUL NATIONAL UNIV R&DB FOUNDATION [KR]		42
42	WILT DISEASE CONTROL AGENT AND CONTROL METHOD	JP2018024589 (A)	2016	ralstonia	YAMADA TAKASHI FUJIE MAKOTO KAWASAKI TAKESHI NAGAMATSU YUKIKO HARASHIMA TOSHIAKI	UNIV HIROSHIMA PANEFURI KOGYO KK		43
43	Separated paddy bacterial blight bacterial phage and application thereof	CN106957825 (A)	2016	xanthomonas	PENG DONGHAI SUN MING LIU JIN DONG ZHAOXIA	UNIV HUAZHONG AGRICULTURAL		44
44	ACP17 Novel bacteriophage ACP17 and uses thereof	KR101887987 (B1)	2017	other	CHOI TAE JIN [KR] ARYAN RAHIMI MIDANI [IR] KIM MIN JEONG [KR] KIM YE LIN [KR]	PUKYONG NATIONAL UNIV INDUSTRY UNIV COOPERATION FOUNDATION [KR]		45
45	A novel bacteriophage having killing activity specific to Pantoea agglomerans and the biocontrol method using the bacteriophage	KR20180134132 (A)	2017	Other	안영호, 최정동	영남대학교 산학협력단
46	BACTERIOPHAGE, BACTERIAL WILT DISEASE CONTROL AGENT, AND METHOD FOR CONTROLLING BACTERIAL WILT DISEASE	JPWO2017104347 (A1)	2017	ralstonia	山田 隆, 藤江 誠, 川崎 健	国立大学法人広島大学
47	Concentrate and composition comprising the concentrate for preventing and treating bacterial leaf blight of rice, and process for preventing and treating bacterial leaf blight of rice	HU1700178 (A2)	2017	xanthomonas	DR KOVACS TAMAS [HU] DR RAKHELY GABOR [HU] KOVACS ARPAD LASZLO [HU]	ENVIROINVEST KOERNYEZETVEDELMI ES BIOTECHNOLOGIAI ZRT [HU]
47	COMPOSITION FOR THE PREVENTION AND TREATMENT OF BACTERIAL LEAF BLIGHT IN RICE	WO2018197913 (A1)	2017	xanthomonas	KOVÁCS TAMÁS [HU] RÁKHELY GÁBOR [HU] KOVÁCS ÁRPÁD [HU]	ENVIROINVEST KOERNYEZETVEDELMI ES BIOTECHNOLOGIAI ZRT [HU]
48	Phage for preventing and controlling soil-borne bacterial wilt, and application thereof	CN108676778 (A)	2018	ralstonia	WEI ZHONG WANG XIAOFANG WANG JIANING XU YANGCHUN SHEN QIRONG	UNIV NANJING AGRICULTURAL
49	Lytic phage strain capable of preventing and controlling tomato bacterial wilt and applications of lytic phage strain	CN108642018 (A)	2018	ralstonia	WEI ZHONG HOU YUGANG WANG XIAOFANG XU YANGCHUN SHEN QIRONG	UNIV NANJING AGRICULTURAL

## Sheet: Scientific publications patents
Supplementary Table 3: Scientific publications corresponding to patent families. Family number corresponds to the number attributed to a specific patent family as shown in Supplementary Table 2. The title, authors, journal and publication year as retrieved from the searched databases.
Family number	Title scientific publication	Authors	Journal	Year
9	New bacteriophages that infect the phytopathogen Ralstonia solanacearum	Yamada, Takashi; Kawasaki, Takeru; Nagata, Shoko; Fujiwara, Akiko; Usami, Shoji; Fujie, Makoto	MICROBIOLOGY-SGM	2007
10	Complete genome sequence of Pectobacterium carotovorum subsp. carotovorum bacteriophage My1.	Lee DH, Lee JH, Shin H, Ji S, Roh E, Jung K, Ryu S, Choi J, Heu S.	J Virol.	2012
11	Characterization of filamentous bacteriophage PE226 infecting Ralstonia solanacearum strains.	Murugaiyan S, Bae JY, Wu J, Lee SD, Um HY, Choi HK, Chung E, Lee JH, Lee SW.	J Appl Microbiol.	2010
14	Utilization of Filamentous Phage phi RSM3 to Control Bacterial Wilt Caused by Ralstonia solanacearum	Luo, Zhen; Simmons, Christopher W.; VanderGheynst, Jean S.; Nitin, Nitin	JOURNAL OF FOOD ENGINEERING	2012
15	Characterization of novel virulent broad-host-range phages of Xylella fastidiosa and Xanthomonas.	Ahern SJ, Das M, Bhowmick TS, Young R, Gonzalez CF.	J Bacteriol.	2014
28	The filamentous phage XacF1 causes loss of virulence in Xanthomonas axonopodis pv. citri, the causative agent of citrus canker disease	Ahmad, Abdelmonim Ali; Askora, Ahmed; Kawasaki, Takeru; Fujie, Makoto; Yamada, Takashi	FRONTIERS IN MICROBIOLOGY	2014
30	Complete genome sequence of the Pectobacterium carotovorum subsp. carotovorum virulent bacteriophage PM1	Lim JA1, Shin H, Lee DH, Han SW, Lee JH, Ryu S, Heu S.	Arch Virol.	2014
31	Isolation and Genomic Characterization of the T4-Like Bacteriophage PM2 Infecting Pectobacterium carotovorum subsp. carotovorum	Jeong-A Lim, Dong Hwan Lee, and Sunggi Heu*	Plant Path. J.	2015
32	Characterization of Bacteriophages Cp1 and Cp2, the Strain-Typing Agents for Xanthomonas axonopodis pv. citri	Ahmad, Abdelmonim Ali; Ogawa, Megumi; Kawasaki, Takeru; Fujie, Makoto; Yamada, Takashi	APPLIED AND ENVIRONMENTAL MICROBIOLOGY	2014
35	Replications of Two Closely Related Groups of Jumbo Phages Show Different Level of Dependence on Host-encoded RNA Polymerase	Matsui, Takeru; Yoshikawa, Genki; Mihara, Tomoko; Chatchawankanphanich, Orawan; Kawasaki, Takeru; Nakano, Miyako; Fujie, Makoto; Ogata, Hiroyuki; Yamada, Takashi	FRONTIERS IN MICROBIOLOGY	2017
36	Control of Pierce ’ s Disease by Phage.	Das, M. et al.	PLOS	2015
40	Bacteriophage-Based Bacterial Wilt Biocontrol for an Environmentally Sustainable Agriculture	Belén Álvarez1 and Elena G. Biosca2,*	Fron. Plant. Sci.	2017
41	Genomic characterization of bacteriophage vB_PcaP_PP2 infecting Pectobacterium carotovorum subsp. carotovorum, a new member of a proposed genus in the subfamily Autographivirinae.	Lim JA, Heu S, Park J, Roh E.	Arch Virol.	2017
43	Isolation of Ralstonia solanacearum-infecting bacteriophages from tomato fields in Chiang Mai, Thailand, and their experimental use as biocontrol agents	Bhunchoth, A.; Phironrit, N.; Leksomboon, C.; Chatchawankanphanich, O.; Kotera, S.; Narulita, E.; Kawasaki, T.; Fujie, M.; Yamada, T.	JOURNAL OF APPLIED MICROBIOLOGY	2015
44	Isolation and characterization of a novel phage Xoo-sp2 that infects Xanthomonas oryzae pv. oryzae	Dong, Zhaoxia; Xing, Shaozhen; Liu, Jin; Tang, Xizhe; Ruan, Lifang; Sun, Ming; Tong, Yigang; Peng, Donghai	JOURNAL OF GENERAL VIROLOGY	2018
45	First Isolation and Molecular Characterization of Bacteriophages Infecting Acidovorax citrulli, the Causal Agent of Bacterial Fruit Blotch	Aryan Rahimi-Midani,1 Yong Seok Lee,2 Se-Won Kang,3 Mi-Kyeong Kim,4 and Tae-Jin Choi1,*	Plant Path. J.	2018
